# Supplementary material for: Comparison of the Antioxidant and Cytoprotective Properties of Extracts from Different Cultivars of Cornus mas L
Source: Int J Mol Sci. 2024 May 17;25(10):5495. doi: 10.3390/ijms25105495 (PMC11122231; doi:10.3390/ijms25105495)
Supplement: Supplementary file 1 [file ijms-25-05495-s001.zip]

Archive with 1 entries (1 files):
- ijms-2962652-supplementary.pdf
